# Supplementary material for: Deviant Behavior of Pedestrians: A Risk Gamble or Just Against Automated Vehicles? How About Social Control?
Source: Front Robot AI. 2022 Jul 8;9:885319. doi: 10.3389/frobt.2022.885319 (PMC9304697; doi:10.3389/frobt.2022.885319)
Supplement: Supplementary file 1 [file DataSheet4.CSV]

id	submitdate	lastpage	startlanguage	seed	startdate	datestamp	ipaddr	refurl	SUNR	IPQ[G1]	IPQ[SP1]	IPQ[SP2]	IPQ[SP3]	IPQ[SP4]	IPQ[SP5]	IPQ[INV1]	IPQ[INV2]	IPQ[INV3]	IPQ[INV4]	IPQ[REAL1]	IPQ[REAL2]	IPQ[REAL3]	IPQ[REAL4]	a	b	c	c[other]	d	e	f	g	PRQF[A1]	PRQF[A2]	PRQF[A3]	PRQF[A4]	PRQF[A5]	PRQF[S1]	PRQF[S2]	PRQF[S3]	PRQF[E1]	PRQF[E2]	PRQF[AT1]	PRQF[T1]	PRQF[T2]	PRQF[T3]	PRQF[C1]	PRQF[C2]	PRQF[C3E3]	PRQF[I1]
1			de	665379634	2021-07-26 10:29:59	2021-07-26 10:29:59	134.106.51.254	https://umfragen.uni-oldenburg.de/																	N/A
2	2021-07-26 12:56:17	9	de	1162044606	2021-07-26 12:33:10	2021-07-26 12:56:17	134.106.51.254	https://umfragen.uni-oldenburg.de/index.php?r=admin/survey/sa/view&surveyid=566813	2	6	7	2	6	4	6	5	3	3	6	4	5	4	1	26	Female	Associates/Bachelor's Degree		Often (2-4 times a day)	30-45 min	Oldenburg, Niedersachsen	Urban: Places with an overall population density of at least 193 people per square km	5	5	5	5	4	4	4	5	5	5	7	6	3	3	3	5	4	6
3	2021-07-26 14:41:37	9	de	966360049	2021-07-26 14:19:17	2021-07-26 14:41:37	134.106.51.254	https://umfragen.uni-oldenburg.de/	3	6	5	5	5	6	6	5	7	4	7	6	5	4	5	22	Male	High school graduate		Frequently (4+ times a day)	30-45 min	Niedersachsen, Oldenburg	Rural: Places with less than 193 people per square km	4	4	4	6	5	3	5	4	6	5	1	4	4	2	3	2	3	4
[truncated: 132 more columns]
