# Supplementary material for: Deviant Behavior of Pedestrians: A Risk Gamble or Just Against Automated Vehicles? How About Social Control?
Source: Front Robot AI. 2022 Jul 8;9:885319. doi: 10.3389/frobt.2022.885319 (PMC9304697; doi:10.3389/frobt.2022.885319)
Supplement: Supplementary file 2 [file DataSheet15.CSV]

Scenario Nr.	Scenario ID	Vehicle type	NPC type	Busting	Yielding	Urgency type	Crossing Onset	Crossing Duration	Button press onset	Last car passed	Failure cause	earned points	Lottery Result
0	100	CV	none	nan	yielding	nonurgent	2.319	0.059	nan	nan	dead	0
1	101	CV	none	nan	yielding	nonurgent	10.38	5.66	0.9999996	nan	nan	2
2	102	CV	none	nan	nonyielding	nonurgent	11.28	5.44	1.159999	9.380025	nan	2
3	103	AV	police officer	nonbusting	yielding	nonurgent	8.52	5.4	nan	12.06009	nan	2
4	104	AV	police officer	nonbusting	yielding	nonurgent	8.4	5.32	nan	11.78008	nan	2
5	30	CV	mother + child	nan	nonyielding	nonurgent	7.959	0.76	nan	nan	dead	0
6	14	CV	crossing person	nan	yielding	nonurgent	8.52	4.94	3.419997	nan	nan	2
7	24	CV	crossing person	nan	nonyielding	urgent	7.939	3.36	1.02	nan	nan	2
8	18	AV	police officer	nonbusting	yielding	nonurgent	10.54	4.2	nan	9.380025	nan	2
9	25	CV	mother + child	nan	nonyielding	urgent	10.24	2.84	1.339999	9.380025	nan	1
10	21	CV	police officer	nonbusting	nonyielding	urgent	7.419	3.94	0.5000001	9.380025	nan	2
11	8	CV	none	nan	yielding	urgent	7.439	3.52	0.8799997	nan	nan	2
12	28	CV	none	nan	nonyielding	nonurgent	10.42	4.1	0.9399996	9.380025	nan	2
13	4	AV	none	nan	yielding	urgent	10.7	2.92	nan	9.380025	nan	1
14	7	CV	police officer	nonbusting	yielding	urgent	7.519	3.48	0.56	9.420026	nan	2
15	16	CV	none	nan	yielding	nonurgent	7.999	3.9	1.759999	10.76006	nan	2
16	17	AV	police officer	busting	yielding	urgent	7.499	2.48	nan	nan	busted	0
17	13	CV	mother + child	nan	yielding	nonurgent	7.599	3.7	1.839999	9.900037	nan	2
18	6	CV	crossing person	nan	yielding	urgent	8.119	3.5	0.8399997	nan	nan	2
19	2	AV	crossing person	nan	yielding	urgent	7.479	3.5	nan	nan	nan	2
20	15	CV	police officer	nonbusting	yielding	nonurgent	7.659	3.58	2.359998	9.960038	nan	2
21	3	AV	police officer	nonbusting	yielding	urgent	7.419	3.48	nan	10.34005	nan	2
22	19	CV	police officer	busting	yielding	urgent	7.479	2.32	0.9399996	nan	busted	0
23	29	CV	crossing person	nan	nonyielding	nonurgent	7.519	3.9	0.5000001	nan	nan	2
24	20	CV	police officer	busting	yielding	nonurgent	7.659	2.3	0.9199997	nan	busted	0
25	23	CV	none	nan	nonyielding	urgent	7.639	1.08	0.8799997	nan	dead	0
26	27	CV	police officer	nonbusting	nonyielding	nonurgent	10.58	4.4	1.339999	9.380025	nan	2
27	12	AV	none	nan	yielding	nonurgent	7.519	3.78	nan	10.56005	nan	2
28	22	CV	police officer	nonbusting	nonyielding	urgent	10.5	3.36	0	9.380025	nan	1
29	26	CV	police officer	nonbusting	nonyielding	nonurgent	7.739	3.2	0.6599999	9.380025	nan	2
30	9	AV	mother + child	nan	yielding	nonurgent	7.539	4	nan	10.72006	nan	2
31	5	CV	mother + child	nan	yielding	urgent	8.32	3.52	0.4800001	nan	nan	2
32	10	AV	crossing person	nan	yielding	nonurgent	7.639	3.74	nan	nan	nan	2
33	11	AV	police officer	nonbusting	yielding	nonurgent	7.499	4	nan	10.66005	nan	2
34	1	AV	mother + child	nan	yielding	urgent	7.519	3.6	nan	10.60005	nan	2
													1
