# Supplementary material for: Deviant Behavior of Pedestrians: A Risk Gamble or Just Against Automated Vehicles? How About Social Control?
Source: Front Robot AI. 2022 Jul 8;9:885319. doi: 10.3389/frobt.2022.885319 (PMC9304697; doi:10.3389/frobt.2022.885319)
Supplement: Supplementary file 3 [file DataSheet6.CSV]

Scenario Nr.	Scenario ID	Vehicle type	NPC type	Busting	Yielding	Urgency type	Crossing Onset	Crossing Duration	Button press onset	Last car passed	Failure cause	earned points	Lottery Result
0	100	CV	none	nan	yielding	nonurgent	15.92	9.06	nan	9.380025	nan	1
1	101	CV	none	nan	yielding	nonurgent	16.28	9.08	5.339996	10.32005	nan	1
2	102	CV	none	nan	nonyielding	nonurgent	13.48	6.64	5.859995	9.380025	nan	2
3	103	AV	police officer	nonbusting	yielding	nonurgent	12.42	5.46	nan	9.380025	nan	2
4	104	AV	police officer	nonbusting	yielding	nonurgent	7.839	5.8	nan	12.38009	nan	2
5	13	CV	mother + child	nan	yielding	nonurgent	8.52	5.08	2.559998	nan	nan	2
6	9	AV	mother + child	nan	yielding	nonurgent	7.679	5.66	nan	11.98008	nan	2
7	4	AV	none	nan	yielding	urgent	7.579	4.42	nan	11.40007	nan	2
8	12	AV	none	nan	yielding	nonurgent	7.659	5.28	nan	11.68008	nan	2
9	20	CV	police officer	busting	yielding	nonurgent	8.64	2.9	7.299994	nan	busted	0
10	11	AV	police officer	nonbusting	yielding	nonurgent	10.92	4.28	nan	9.380025	nan	2
11	6	CV	crossing person	nan	yielding	urgent	8.179	3.26	1.619999	nan	nan	2
12	15	CV	police officer	nonbusting	yielding	nonurgent	10.98	4.08	nan	9.380025	nan	2
13	14	CV	crossing person	nan	yielding	nonurgent	8.119	4.52	1.459999	nan	nan	2
14	25	CV	mother + child	nan	nonyielding	urgent	10.3	3.92	2.239999	9.380025	nan	1
15	17	AV	police officer	busting	yielding	urgent	7.519	2.38	nan	nan	busted	0
16	5	CV	mother + child	nan	yielding	urgent	7.999	3.2	4.959996	nan	nan	2
17	2	AV	crossing person	nan	yielding	urgent	7.459	3.3	nan	nan	nan	2
18	22	CV	police officer	nonbusting	nonyielding	urgent	10.26	3.46	nan	9.380025	nan	1
19	10	AV	crossing person	nan	yielding	nonurgent	7.479	4.6	nan	nan	nan	2
20	18	AV	police officer	nonbusting	yielding	nonurgent	10.74	4.18	nan	9.380025	nan	2
21	30	CV	mother + child	nan	nonyielding	nonurgent	10.42	4.56	2.899998	9.380025	nan	2
22	16	CV	none	nan	yielding	nonurgent	8.42	4.56	6.219995	nan	nan	2
23	26	CV	police officer	nonbusting	nonyielding	nonurgent	10.86	4.72	nan	9.380025	nan	2
24	7	CV	police officer	nonbusting	yielding	urgent	10.48	4.1	nan	9.380025	nan	1
25	23	CV	none	nan	nonyielding	urgent	10.28	3.06	5.719995	9.380025	nan	1
26	28	CV	none	nan	nonyielding	nonurgent	10.92	4.9	7.019994	9.380025	nan	2
27	21	CV	police officer	nonbusting	nonyielding	urgent	10.24	4.38	nan	9.380025	nan	1
28	8	CV	none	nan	yielding	urgent	8.259	2.94	5.239996	nan	nan	2
29	27	CV	police officer	nonbusting	nonyielding	nonurgent	10.92	4.52	nan	9.380025	nan	2
30	29	CV	crossing person	nan	nonyielding	nonurgent	8.48	4.86	6.459995	13.32012	nan	2
31	1	AV	mother + child	nan	yielding	urgent	7.519	3.84	nan	10.86006	nan	2
32	19	CV	police officer	nonbusting	yielding	urgent	10.16	4.28	nan	9.380025	nan	1
33	24	CV	crossing person	nan	nonyielding	urgent	7.859	3.06	5.859995	nan	nan	2
34	3	AV	police officer	nonbusting	yielding	urgent	10.3	4.4	nan	9.380025	nan	1
													2
