# Supplementary material for: Deviant Behavior of Pedestrians: A Risk Gamble or Just Against Automated Vehicles? How About Social Control?
Source: Front Robot AI. 2022 Jul 8;9:885319. doi: 10.3389/frobt.2022.885319 (PMC9304697; doi:10.3389/frobt.2022.885319)
Supplement: Supplementary file 4 [file DataSheet3.CSV]

id	submitdate	lastpage	startlanguage	seed	startdate	datestamp	ipaddr	refurl	SUNR	IPQ[G1]	IPQ[SP1]	IPQ[SP2]	IPQ[SP3]	IPQ[SP4]	IPQ[SP5]	IPQ[INV1]	IPQ[INV2]	IPQ[INV3]	IPQ[INV4]	IPQ[REAL1]	IPQ[REAL2]	IPQ[REAL3]	IPQ[REAL4]	a	b	c	c[other]	d	e	f	g	PRQF[A1]	PRQF[A2]	PRQF[A3]	PRQF[A4]	PRQF[A5]	PRQF[S1]	PRQF[S2]	PRQF[S3]	PRQF[E1]	PRQF[E2]	PRQF[AT1]	PRQF[T1]	PRQF[T2]	PRQF[T3]	PRQF[C1]	PRQF[C2]	PRQF[C3E3]	PRQF[I1]
12			en	255144276	2021-07-15 18:33:51	2021-07-15 18:33:51	134.106.51.254	https://umfragen.uni-oldenburg.de/index.php?r=admin/survey/sa/view&surveyid=566813
13	2021-07-16 13:50:00	8	en	953914673	2021-07-16 13:34:49	2021-07-16 13:50:00	134.106.51.254	https://umfragen.uni-oldenburg.de/index.php?r=admin/survey/sa/view&surveyid=566813	1	A4	A3	A6	A1	A3	A2	A3	A3	A1	A3	A5	A4	A6	A7	26	F	c5		d4	e3	Niedersaschen, Oldenburg	g1	A4	A5	A6	A6	A5	A4	A4	A5	A6	A6	A1	A6	A5	A5	A5	A5	A5	A6
[truncated: 101 more columns]
