# Supplementary material for: Deviant Behavior of Pedestrians: A Risk Gamble or Just Against Automated Vehicles? How About Social Control?
Source: Front Robot AI. 2022 Jul 8;9:885319. doi: 10.3389/frobt.2022.885319 (PMC9304697; doi:10.3389/frobt.2022.885319)
Supplement: Supplementary file 5 [file DataSheet13.CSV]

Scenario Nr.	Scenario ID	Vehicle type	NPC type	Busting	Yielding	Urgency type	Crossing Onset	Crossing Duration	Button press onset	Last car passed	Failure cause	earned points	Lottery Result
0	100	CV	none	nan	yielding	nonurgent	3.579	0.059	nan	nan	dead	0
1	101	CV	none	nan	yielding	nonurgent	9	9.74	2.019999	nan	nan	2
2	102	CV	none	nan	nonyielding	nonurgent	13.72	6.02	1.239999	9.380025	nan	2
3	103	AV	police officer	busting	yielding	nonurgent	7.879	3.18	nan	nan	busted	0
4	104	AV	police officer	nonbusting	yielding	nonurgent	7.779	4.14	nan	11.00006	nan	2
5	28	CV	none	nan	nonyielding	nonurgent	10.66	4.14	1.02	9.420026	nan	2
6	9	AV	mother + child	nan	yielding	nonurgent	7.719	3.84	nan	10.86006	nan	2
7	22	CV	police officer	nonbusting	nonyielding	urgent	10.2	1.88	3.159998	9.420026	nan	2
8	5	CV	mother + child	nan	yielding	urgent	8.54	2.22	1.12	nan	nan	2
9	24	CV	crossing person	nan	nonyielding	urgent	8.279	2.16	0.7599998	nan	nan	2
10	10	AV	crossing person	nan	yielding	nonurgent	8.36	3.26	nan	nan	nan	2
11	19	CV	police officer	busting	yielding	urgent	8.84	1.78	1.979999	nan	busted	0
12	6	CV	crossing person	nan	yielding	urgent	8.279	2.68	1.08	nan	nan	2
13	18	AV	police officer	nonbusting	yielding	nonurgent	10.72	4.28	nan	9.380025	nan	2
14	14	CV	crossing person	nan	yielding	nonurgent	8.44	3.62	0.58	nan	nan	2
15	4	AV	none	nan	yielding	urgent	7.599	2.84	nan	10.24004	nan	2
16	17	AV	police officer	nonbusting	yielding	urgent	10.08	2.02	nan	9.420026	nan	2
17	26	CV	police officer	nonbusting	nonyielding	nonurgent	10.64	4.12	nan	9.380025	nan	2
18	11	AV	police officer	nonbusting	yielding	nonurgent	10.76	3.96	nan	9.420026	nan	2
19	3	AV	police officer	nonbusting	yielding	urgent	10.1	1.94	nan	9.380025	nan	2
20	12	AV	none	nan	yielding	nonurgent	7.699	3.48	nan	10.56005	nan	2
21	13	CV	mother + child	nan	yielding	nonurgent	8.58	3.74	1.879999	nan	nan	2
22	23	CV	none	nan	nonyielding	urgent	10.12	1.98	2.199999	9.380025	nan	2
23	21	CV	police officer	nonbusting	nonyielding	urgent	9.96	2	nan	9.380025	nan	2
24	8	CV	none	nan	yielding	urgent	8.3	2.6	0.42	nan	nan	2
25	7	CV	police officer	nonbusting	yielding	urgent	10	1.96	nan	9.380025	nan	2
26	27	CV	police officer	nonbusting	nonyielding	nonurgent	10.62	4.32	nan	9.380025	nan	2
27	16	CV	none	nan	yielding	nonurgent	8.44	2.9	0.7199998	nan	nan	2
28	1	AV	mother + child	nan	yielding	urgent	7.459	2.64	nan	10.08004	nan	2
29	30	CV	mother + child	nan	nonyielding	nonurgent	10.56	3.76	1.179999	9.380025	nan	2
30	25	CV	mother + child	nan	nonyielding	urgent	10.16	1.98	1.819999	9.420026	nan	2
31	15	CV	police officer	nonbusting	yielding	nonurgent	10.62	4	nan	9.380025	nan	2
32	20	CV	police officer	nonbusting	yielding	nonurgent	10.64	3.94	nan	9.380025	nan	2
33	2	AV	crossing person	nan	yielding	urgent	7.499	2.54	nan	nan	nan	2
34	29	CV	crossing person	nan	nonyielding	nonurgent	8.58	3.92	2.479998	nan	nan	2
													2
