# Supplementary material for: Deviant Behavior of Pedestrians: A Risk Gamble or Just Against Automated Vehicles? How About Social Control?
Source: Front Robot AI. 2022 Jul 8;9:885319. doi: 10.3389/frobt.2022.885319 (PMC9304697; doi:10.3389/frobt.2022.885319)
Supplement: Supplementary file 6 [file DataSheet12.CSV]

Scenario Nr.	Scenario ID	Vehicle type	NPC type	Busting	Yielding	Urgency type	Crossing Onset	Crossing Duration	Button press onset	Last car passed	Failure cause	earned points	Lottery Result
0	100	CV	none	nan	yielding	nonurgent	3.739	0.059	nan	nan	dead	0
1	101	CV	none	nan	yielding	nonurgent	10.02	6.44	1.839999	nan	nan	2
2	102	CV	none	nan	nonyielding	nonurgent	15.52	6.44	1.499999	9.380025	nan	2
3	103	AV	police officer	nonbusting	yielding	nonurgent	9.28	14.34	nan	12.44009	nan	1
4	104	AV	police officer	nonbusting	yielding	nonurgent	14.44	5.66	nan	9.380025	nan	2
5	12	AV	none	nan	yielding	nonurgent	11.46	4.56	nan	9.380025	nan	2
6	26	CV	police officer	nonbusting	nonyielding	nonurgent	10.72	3.74	0.52	9.380025	nan	2
7	28	CV	none	nan	nonyielding	nonurgent	10.66	3.68	3.239998	9.360024	nan	2
8	27	CV	police officer	nonbusting	nonyielding	nonurgent	10.9	3.6	2.059999	9.380025	nan	2
9	11	AV	police officer	nonbusting	yielding	nonurgent	7.939	4.12	nan	11.20007	nan	2
10	6	CV	crossing person	nan	yielding	urgent	8.44	2.52	1.879999	nan	nan	2
11	1	AV	mother + child	nan	yielding	urgent	10.32	2.1	nan	9.380025	nan	2
12	17	AV	police officer	nonbusting	yielding	urgent	10.62	2.24	nan	9.380025	nan	2
13	25	CV	mother + child	nan	nonyielding	urgent	10.22	2.2	2.299999	9.380025	nan	2
14	23	CV	none	nan	nonyielding	urgent	10.16	2.24	1.259999	9.380025	nan	2
15	18	AV	police officer	nonbusting	yielding	nonurgent	10.18	5.18	nan	9.380025	nan	2
16	4	AV	none	nan	yielding	urgent	10.18	2.26	nan	9.380025	nan	2
17	16	CV	none	nan	yielding	nonurgent	8.46	3.64	0.6799999	nan	nan	2
18	13	CV	mother + child	nan	yielding	nonurgent	8.64	5.06	0.4600001	nan	nan	2
19	2	AV	crossing person	nan	yielding	urgent	7.439	2.2	nan	nan	nan	2
20	22	CV	police officer	nonbusting	nonyielding	urgent	10.18	2.08	0.36	9.420026	nan	2
21	29	CV	crossing person	nan	nonyielding	nonurgent	8.4	4	1.1	nan	nan	2
22	5	CV	mother + child	nan	yielding	urgent	7.439	2.08	1.199999	nan	nan	2
23	9	AV	mother + child	nan	yielding	nonurgent	10.66	5.22	nan	9.380025	nan	2
24	24	CV	crossing person	nan	nonyielding	urgent	7.239	2.24	0	nan	nan	2
25	30	CV	mother + child	nan	nonyielding	nonurgent	11	4.76	0	9.400025	nan	2
26	15	CV	police officer	nonbusting	yielding	nonurgent	8.6	4.6	3.019998	nan	nan	2
27	21	CV	police officer	busting	nonyielding	urgent	7.339	1.36	1.799999	nan	busted	0
28	8	CV	none	nan	yielding	urgent	7.299	2.36	0.5000001	nan	nan	2
29	3	AV	police officer	nonbusting	yielding	urgent	7.719	2.12	nan	nan	nan	2
30	20	CV	police officer	busting	yielding	nonurgent	8.5	3.66	0.3	nan	busted	0
31	14	CV	crossing person	nan	yielding	nonurgent	8.44	5.06	2.159999	nan	nan	2
32	19	CV	police officer	busting	yielding	urgent	7.379	1.38	0.52	nan	busted	0
33	7	CV	police officer	nonbusting	yielding	urgent	9.54	11.68	0.3	14.86015	nan	1
34	10	AV	crossing person	nan	yielding	nonurgent	8.32	4.7	nan	nan	nan	2
													2
