# Supplementary material for: Deviant Behavior of Pedestrians: A Risk Gamble or Just Against Automated Vehicles? How About Social Control?
Source: Front Robot AI. 2022 Jul 8;9:885319. doi: 10.3389/frobt.2022.885319 (PMC9304697; doi:10.3389/frobt.2022.885319)
Supplement: Supplementary file 7 [file DataSheet11.CSV]

Scenario Nr.	Scenario ID	Vehicle type	NPC type	Busting	Yielding	Urgency type	Crossing Onset	Crossing Duration	Button press onset	Last car passed	Failure cause	earned points	Lottery Result
0	100	CV	none	nan	yielding	nonurgent	8.239	3.96	0	nan	nan	2
1	101	CV	none	nan	yielding	nonurgent	8.38	4.46	0.58	nan	nan	2
2	102	CV	none	nan	nonyielding	nonurgent	7.819	0.92	1.419999	nan	dead	0
3	103	AV	police officer	busting	yielding	nonurgent	2.079	5.339	nan	nan	busted	0
4	104	AV	police officer	nonbusting	yielding	nonurgent	2.079	6.86	nan	nan	nan	2
5	23	CV	none	nan	nonyielding	urgent	10.08	1.92	0.6399999	9.420026	nan	2
6	25	CV	mother + child	nan	nonyielding	urgent	7.519	2.28	0	9.380025	nan	2
7	13	CV	mother + child	nan	yielding	nonurgent	8.58	4.74	0	nan	nan	2
8	9	AV	mother + child	nan	yielding	nonurgent	10.6	4.66	nan	9.380025	nan	2
9	29	CV	crossing person	nan	nonyielding	nonurgent	8.46	4.86	0	13.38012	nan	2
10	27	CV	police officer	nonbusting	nonyielding	nonurgent	10.64	4.84	0	9.360024	nan	2
11	6	CV	crossing person	nan	yielding	urgent	7.219	2.34	0.06	nan	nan	2
12	18	AV	police officer	nonbusting	yielding	nonurgent	10.86	5.14	nan	9.380025	nan	2
13	16	CV	none	nan	yielding	nonurgent	8.44	5.18	1.179999	nan	nan	2
14	8	CV	none	nan	yielding	urgent	8.58	2.94	0	nan	nan	2
15	11	AV	police officer	nonbusting	yielding	nonurgent	10.86	4.86	nan	9.380025	nan	2
16	7	CV	police officer	nonbusting	yielding	urgent	10.1	1.84	nan	9.420026	nan	2
17	12	AV	none	nan	yielding	nonurgent	7.339	4.2	nan	10.44005	nan	2
18	28	CV	none	nan	nonyielding	nonurgent	10.6	5.02	0	9.380025	nan	2
19	24	CV	crossing person	nan	nonyielding	urgent	7.199	2.3	0	nan	nan	2
20	30	CV	mother + child	nan	nonyielding	nonurgent	10.6	4.76	0	9.420026	nan	2
21	1	AV	mother + child	nan	yielding	urgent	9.96	1.88	nan	9.380025	nan	2
22	21	CV	police officer	nonbusting	nonyielding	urgent	10	1.84	nan	9.380025	nan	2
23	10	AV	crossing person	nan	yielding	nonurgent	8.4	5.12	nan	13.34012	nan	2
24	14	CV	crossing person	nan	yielding	nonurgent	7.399	4.44	0.6399999	nan	nan	2
25	15	CV	police officer	nonbusting	yielding	nonurgent	10.72	4.8	nan	9.380025	nan	2
26	20	CV	police officer	nonbusting	yielding	nonurgent	10.76	5.04	nan	9.380025	nan	2
27	17	AV	police officer	nonbusting	yielding	urgent	10.2	1.98	nan	9.380025	nan	2
28	4	AV	none	nan	yielding	urgent	7.439	2.58	nan	10.04004	nan	2
29	5	CV	mother + child	nan	yielding	urgent	7.259	2.54	0	9.380025	nan	2
30	2	AV	crossing person	nan	yielding	urgent	7.459	3.12	nan	nan	nan	2
31	22	CV	police officer	nonbusting	nonyielding	urgent	10.2	1.94	nan	9.420026	nan	2
32	19	CV	police officer	nonbusting	yielding	urgent	10.18	1.94	nan	9.380025	nan	2
33	26	CV	police officer	nonbusting	nonyielding	nonurgent	10.58	4.4	nan	9.380025	nan	2
34	3	AV	police officer	nonbusting	yielding	urgent	10.12	1.86	nan	9.380025	nan	2
													2
