# Supplementary material for: Deviant Behavior of Pedestrians: A Risk Gamble or Just Against Automated Vehicles? How About Social Control?
Source: Front Robot AI. 2022 Jul 8;9:885319. doi: 10.3389/frobt.2022.885319 (PMC9304697; doi:10.3389/frobt.2022.885319)
Supplement: Supplementary file 8 [file DataSheet8.CSV]

Scenario Nr.	Scenario ID	Vehicle type	NPC type	Busting	Yielding	Urgency type	Crossing Onset	Crossing Duration	Button press onset	Last car passed	Failure cause	earned points	Lottery Result
0	100	CV	none	nan	yielding	nonurgent	5.919	0.039	nan	nan	dead	0
1	101	CV	none	nan	yielding	nonurgent	10.94	7.38	0.8599997	nan	nan	2
2	102	CV	none	nan	nonyielding	nonurgent	12.54	6.76	0	9.380025	nan	2
3	103	AV	police officer	nonbusting	yielding	nonurgent	11.58	6.8	nan	9.380025	nan	2
4	104	AV	police officer	nonbusting	yielding	nonurgent	7.479	5.98	nan	11.14007	nan	2
5	27	CV	police officer	nonbusting	nonyielding	nonurgent	10.78	4.2	3.379997	9.380025	nan	2
6	12	AV	none	nan	yielding	nonurgent	10.52	3.92	nan	9.380025	nan	2
7	9	AV	mother + child	nan	yielding	nonurgent	7.419	4.18	nan	10.50005	nan	2
8	10	AV	crossing person	nan	yielding	nonurgent	7.419	4.12	nan	nan	nan	2
9	26	CV	police officer	nonbusting	nonyielding	nonurgent	10.64	3.78	0	9.380025	nan	2
10	13	CV	mother + child	nan	yielding	nonurgent	8.64	3.96	0	nan	nan	2
11	16	CV	none	nan	yielding	nonurgent	8.6	4.08	0	nan	nan	2
12	2	AV	crossing person	nan	yielding	urgent	7.499	3.86	nan	nan	nan	2
13	19	CV	police officer	busting	yielding	urgent	8.52	2.2	0	nan	busted	0
14	3	AV	police officer	nonbusting	yielding	urgent	7.639	3.34	nan	10.58005	nan	2
15	25	CV	mother + child	nan	nonyielding	urgent	10.32	3.88	0.7199998	9.380025	nan	1
16	4	AV	none	nan	yielding	urgent	7.419	3.22	nan	10.38005	nan	2
17	24	CV	crossing person	nan	nonyielding	urgent	8.44	3.3	0.6799999	nan	nan	2
18	29	CV	crossing person	nan	nonyielding	nonurgent	8.6	3.96	0	nan	nan	2
19	11	AV	police officer	nonbusting	yielding	nonurgent	7.479	3.88	nan	10.44005	nan	2
20	21	CV	police officer	nonbusting	nonyielding	urgent	10.38	3.46	0	9.420026	nan	1
21	5	CV	mother + child	nan	yielding	urgent	8.54	2.82	0	nan	nan	2
22	17	AV	police officer	busting	yielding	urgent	7.339	1.9	nan	nan	busted	0
23	15	CV	police officer	nonbusting	yielding	nonurgent	9.26	4.38	0.4	nan	nan	2
24	8	CV	none	nan	yielding	urgent	8.56	2.88	0.08	nan	nan	2
25	23	CV	none	nan	nonyielding	urgent	10.44	2.7	0	9.380025	nan	1
26	22	CV	police officer	nonbusting	nonyielding	urgent	10.32	2.96	0	9.380025	nan	1
27	7	CV	police officer	nonbusting	yielding	urgent	8.66	3.66	0	nan	nan	2
28	1	AV	mother + child	nan	yielding	urgent	7.539	2.86	nan	10.30005	nan	2
29	14	CV	crossing person	nan	yielding	nonurgent	8.58	4.54	1.819999	nan	nan	2
30	28	CV	none	nan	nonyielding	nonurgent	10.88	4.44	0	9.380025	nan	2
31	18	AV	police officer	busting	yielding	nonurgent	7.719	2.54	nan	nan	busted	0
32	6	CV	crossing person	nan	yielding	urgent	8.34	2.9	0	nan	nan	2
33	20	CV	police officer	busting	yielding	nonurgent	13.14	3.08	0	nan	busted	0
34	30	CV	mother + child	nan	nonyielding	nonurgent	11.2	4.54	0	9.380025	nan	2
													2
