# Supplementary material for: Deviant Behavior of Pedestrians: A Risk Gamble or Just Against Automated Vehicles? How About Social Control?
Source: Front Robot AI. 2022 Jul 8;9:885319. doi: 10.3389/frobt.2022.885319 (PMC9304697; doi:10.3389/frobt.2022.885319)
Supplement: Supplementary file 9 [file DataSheet9.CSV]

Scenario Nr.	Scenario ID	Vehicle type	NPC type	Busting	Yielding	Urgency type	Crossing Onset	Crossing Duration	Button press onset	Last car passed	Failure cause	earned points	Lottery Result
0	100	CV	none	nan	yielding	nonurgent	3.579	0.179	nan	nan	dead	0
1	101	CV	none	nan	yielding	nonurgent	9.78	0.98	1.08	nan	dead	0
2	102	CV	none	nan	nonyielding	nonurgent	11.74	4.94	2.379998	9.420026	nan	2
3	103	AV	police officer	nonbusting	yielding	nonurgent	16.68	4.6	nan	9.380025	nan	2
4	104	AV	police officer	nonbusting	yielding	nonurgent	7.839	5	nan	11.70008	nan	2
5	25	CV	mother + child	nan	nonyielding	urgent	10.38	3.12	nan	9.380025	nan	1
6	6	CV	crossing person	nan	yielding	urgent	8.9	3.48	nan	nan	nan	2
7	27	CV	police officer	nonbusting	nonyielding	nonurgent	10.6	3.84	nan	9.380025	nan	2
8	15	CV	police officer	nonbusting	yielding	nonurgent	10.6	4	nan	9.380025	nan	2
9	7	CV	police officer	nonbusting	yielding	urgent	10.52	3.9	nan	9.420026	nan	1
10	11	AV	police officer	nonbusting	yielding	nonurgent	10.5	4.12	nan	9.380025	nan	2
11	19	CV	police officer	nonbusting	yielding	urgent	10.26	3.5	nan	9.380025	nan	1
12	17	AV	police officer	nonbusting	yielding	urgent	10.44	3.72	nan	9.380025	nan	1
13	14	CV	crossing person	nan	yielding	nonurgent	8.88	3.86	nan	nan	nan	2
14	8	CV	none	nan	yielding	urgent	10.34	3.92	nan	9.380025	nan	1
15	13	CV	mother + child	nan	yielding	nonurgent	10.46	4.02	nan	9.380025	nan	2
16	30	CV	mother + child	nan	nonyielding	nonurgent	10.24	4.04	nan	9.380025	nan	2
17	21	CV	police officer	nonbusting	nonyielding	urgent	10.4	4.22	nan	9.380025	nan	1
18	22	CV	police officer	nonbusting	nonyielding	urgent	10.44	4.12	nan	9.380025	nan	1
19	5	CV	mother + child	nan	yielding	urgent	10.2	3.98	nan	9.380025	nan	1
20	3	AV	police officer	nonbusting	yielding	urgent	10.36	3.9	nan	9.380025	nan	1
21	28	CV	none	nan	nonyielding	nonurgent	10.4	4.04	nan	9.380025	nan	2
22	12	AV	none	nan	yielding	nonurgent	10.36	4.02	nan	9.380025	nan	2
23	9	AV	mother + child	nan	yielding	nonurgent	10.58	4.16	nan	9.380025	nan	2
24	24	CV	crossing person	nan	nonyielding	urgent	8.64	3.48	nan	nan	nan	2
25	20	CV	police officer	nonbusting	yielding	nonurgent	10.2	4.06	nan	9.380025	nan	2
26	26	CV	police officer	nonbusting	nonyielding	nonurgent	10.44	4.06	nan	9.380025	nan	2
27	4	AV	none	nan	yielding	urgent	7.699	4	nan	11.00006	nan	2
28	18	AV	police officer	nonbusting	yielding	nonurgent	10.36	4.08	nan	9.380025	nan	2
29	23	CV	none	nan	nonyielding	urgent	10.18	3.92	nan	9.380025	nan	1
30	10	AV	crossing person	nan	yielding	nonurgent	8.6	4	nan	nan	nan	2
31	1	AV	mother + child	nan	yielding	urgent	10.36	4.28	nan	9.380025	nan	1
32	2	AV	crossing person	nan	yielding	urgent	7.579	4.1	nan	nan	nan	2
33	29	CV	crossing person	nan	nonyielding	nonurgent	8.92	3.76	nan	nan	nan	2
34	16	CV	none	nan	yielding	nonurgent	10.52	4.1	nan	9.420026	nan	2
													2
