# Supplementary material for: Deviant Behavior of Pedestrians: A Risk Gamble or Just Against Automated Vehicles? How About Social Control?
Source: Front Robot AI. 2022 Jul 8;9:885319. doi: 10.3389/frobt.2022.885319 (PMC9304697; doi:10.3389/frobt.2022.885319)
Supplement: Supplementary file 10 [file DataSheet14.CSV]

Scenario Nr.	Scenario ID	Vehicle type	NPC type	Busting	Yielding	Urgency type	Crossing Onset	Crossing Duration	Button press onset	Last car passed	Failure cause	earned points	Lottery Result
0	100	CV	none	nan	yielding	nonurgent	2.279	0.099	nan	nan	dead	0
1	101	CV	none	nan	yielding	nonurgent	19.06	10.96	1.459999	13.74012	nan	1
2	102	CV	none	nan	nonyielding	nonurgent	14.86	6.04	0.6	9.380025	nan	2
3	103	AV	police officer	nonbusting	yielding	nonurgent	8.48	7.46	nan	13.48012	nan	2
4	104	AV	police officer	nonbusting	yielding	nonurgent	8.76	6.78	nan	12.98011	nan	2
5	16	CV	none	nan	yielding	nonurgent	9	4.96	3.319998	nan	nan	2
6	14	CV	crossing person	nan	yielding	nonurgent	8.72	5.24	3.379997	nan	nan	2
7	30	CV	mother + child	nan	nonyielding	nonurgent	10.76	4.86	2.019999	9.380025	nan	2
8	22	CV	police officer	nonbusting	nonyielding	urgent	10.18	4.3	0.9399996	9.380025	nan	1
9	23	CV	none	nan	nonyielding	urgent	7.259	4.48	0.36	9.380025	nan	2
10	9	AV	mother + child	nan	yielding	nonurgent	7.719	5.56	nan	11.80008	nan	2
11	13	CV	mother + child	nan	yielding	nonurgent	9.06	4.8	1.579999	nan	nan	2
12	19	CV	police officer	busting	yielding	urgent	8.68	2.48	0.38	nan	busted	0
13	8	CV	none	nan	yielding	urgent	8.78	3.72	0.9199997	nan	nan	2
14	12	AV	none	nan	yielding	nonurgent	10.6	4.36	nan	9.380025	nan	2
15	29	CV	crossing person	nan	nonyielding	nonurgent	8.82	4.54	0.8199998	13.40012	nan	2
16	3	AV	police officer	nonbusting	yielding	urgent	10.56	5.02	nan	9.380025	nan	1
17	5	CV	mother + child	nan	yielding	urgent	9.1	4.86	0.7599998	nan	nan	1
18	2	AV	crossing person	nan	yielding	urgent	8.059	4.42	nan	nan	nan	2
19	27	CV	police officer	nonbusting	nonyielding	nonurgent	10.86	5.08	0.4600001	9.380025	nan	2
20	28	CV	none	nan	nonyielding	nonurgent	10.92	4.88	1.439999	9.380025	nan	2
21	20	CV	police officer	busting	yielding	nonurgent	9	3.16	1.439999	nan	busted	0
22	17	AV	police officer	nonbusting	yielding	urgent	10.92	4.9	nan	9.380025	nan	1
23	6	CV	crossing person	nan	yielding	urgent	8.92	4.84	0.34	nan	nan	1
24	10	AV	crossing person	nan	yielding	nonurgent	8.239	4.76	nan	nan	nan	2
25	25	CV	mother + child	nan	nonyielding	urgent	10.4	4.34	1.1	9.380025	nan	1
26	4	AV	none	nan	yielding	urgent	7.399	4.36	nan	10.36005	nan	2
27	11	AV	police officer	nonbusting	yielding	nonurgent	10.82	4.86	nan	9.380025	nan	2
28	7	CV	police officer	nonbusting	yielding	urgent	9.52	4.54	0.8399997	nan	nan	1
29	21	CV	police officer	nonbusting	nonyielding	urgent	10.84	4.84	0.9799996	9.380025	nan	1
30	15	CV	police officer	nonbusting	yielding	nonurgent	9.76	5.08	0	nan	nan	2
31	18	AV	police officer	nonbusting	yielding	nonurgent	10.94	4.7	nan	9.380025	nan	2
32	1	AV	mother + child	nan	yielding	urgent	8.239	4.96	nan	11.92008	nan	1
33	26	CV	police officer	nonbusting	nonyielding	nonurgent	11.18	5.1	3.139998	9.380025	nan	2
34	24	CV	crossing person	nan	nonyielding	urgent	8.66	3.9	1.739999	nan	nan	2
													2
