# Supplementary material for: Deviant Behavior of Pedestrians: A Risk Gamble or Just Against Automated Vehicles? How About Social Control?
Source: Front Robot AI. 2022 Jul 8;9:885319. doi: 10.3389/frobt.2022.885319 (PMC9304697; doi:10.3389/frobt.2022.885319)
Supplement: Supplementary file 11 [file DataSheet7.CSV]

Scenario Nr.	Scenario ID	Vehicle type	NPC type	Busting	Yielding	Urgency type	Crossing Onset	Crossing Duration	Button press onset	Last car passed	Failure cause	earned points	Lottery Result
0	100	CV	none	nan	yielding	nonurgent	10.62	18.44	nan	9.380025	nan	1
1	101	CV	none	nan	yielding	nonurgent	22.8	9.36	4.019997	11.08006	nan	1
2	102	CV	none	nan	nonyielding	nonurgent	34.4	7.54	2.799998	9.380025	nan	1
3	103	AV	police officer	nonbusting	yielding	nonurgent	11.1	7.34	nan	9.380025	nan	2
4	104	AV	police officer	nonbusting	yielding	nonurgent	7.559	6.54	nan	11.80008	nan	2
5	4	AV	none	nan	yielding	urgent	7.379	5.06	nan	11.04006	nan	2
6	28	CV	none	nan	nonyielding	nonurgent	10.12	5.4	3.279998	9.380025	nan	2
7	18	AV	police officer	busting	yielding	nonurgent	7.399	3.66	nan	nan	busted	0
8	6	CV	crossing person	nan	yielding	urgent	8.54	4.88	nan	13.38012	nan	1
9	27	CV	police officer	nonbusting	nonyielding	nonurgent	11.3	5.4	1.299999	9.380025	nan	2
10	21	CV	police officer	nonbusting	nonyielding	urgent	10.18	4.8	6.419995	9.420026	nan	1
11	5	CV	mother + child	nan	yielding	urgent	8.5	0.94	6.419995	nan	dead	0
12	22	CV	police officer	nonbusting	nonyielding	urgent	10.34	5.18	3.699997	9.380025	nan	1
13	25	CV	mother + child	nan	nonyielding	urgent	10.76	5.2	3.159998	9.420026	nan	1
14	16	CV	none	nan	yielding	nonurgent	8.52	4.98	6.859994	nan	nan	2
15	8	CV	none	nan	yielding	urgent	8.219	4.72	6.799994	nan	nan	1
16	23	CV	none	nan	nonyielding	urgent	10.52	5.18	6.659995	9.380025	nan	1
17	26	CV	police officer	nonbusting	nonyielding	nonurgent	10.36	5.12	6.719995	9.420026	nan	2
18	29	CV	crossing person	nan	nonyielding	nonurgent	8.92	4.84	7.779994	13.38012	nan	2
19	12	AV	none	nan	yielding	nonurgent	7.879	5	nan	11.30007	nan	2
20	30	CV	mother + child	nan	nonyielding	nonurgent	9.52	0	6.319995	9.380025	dead	0
21	17	AV	police officer	busting	yielding	urgent	7.399	2.96	nan	nan	busted	0
22	10	AV	crossing person	nan	yielding	nonurgent	7.359	4.82	nan	nan	nan	2
23	19	CV	police officer	busting	yielding	urgent	8.62	2.92	5.699996	nan	busted	0
24	15	CV	police officer	nonbusting	yielding	nonurgent	10.42	5.36	8.199998	9.420026	nan	2
25	11	AV	police officer	nonbusting	yielding	nonurgent	7.339	5.1	nan	10.90006	nan	2
26	13	CV	mother + child	nan	yielding	nonurgent	8.5	4.94	3.659997	nan	nan	2
27	3	AV	police officer	nonbusting	yielding	urgent	7.899	5.08	nan	11.48007	nan	1
28	24	CV	crossing person	nan	nonyielding	urgent	8.139	5.02	2.799998	13.36012	nan	1
29	20	CV	police officer	nonbusting	yielding	nonurgent	0	9.56	nan	9.420026	dead	0
30	2	AV	crossing person	nan	yielding	urgent	9.64	2.96	nan	nan	nan	2
31	14	CV	crossing person	nan	yielding	nonurgent	8.42	4.92	5.999995	nan	nan	2
32	7	CV	police officer	nonbusting	yielding	urgent	10.38	5.04	nan	9.380025	nan	1
33	1	AV	mother + child	nan	yielding	urgent	7.479	4.9	nan	11.02006	nan	2
34	9	AV	mother + child	nan	yielding	nonurgent	7.499	5.12	nan	11.08006	nan	2
													2
