# Supplementary material for: Deviant Behavior of Pedestrians: A Risk Gamble or Just Against Automated Vehicles? How About Social Control?
Source: Front Robot AI. 2022 Jul 8;9:885319. doi: 10.3389/frobt.2022.885319 (PMC9304697; doi:10.3389/frobt.2022.885319)
Supplement: Supplementary file 12 [file DataSheet5.CSV]

Scenario Nr.	Scenario ID	Vehicle type	NPC type	Busting	Yielding	Urgency type	Crossing Onset	Crossing Duration	Button press onset	Last car passed	Failure cause	earned points	Lottery Result
0	100	CV	none	nan	yielding	nonurgent	2.719	0.379	nan	nan	dead	0
1	101	CV	none	nan	yielding	nonurgent	8.92	5	1.159999	nan	nan	2
2	102	CV	none	nan	nonyielding	nonurgent	10.6	5.1	1.439999	9.380025	nan	2
3	103	AV	police officer	nonbusting	yielding	nonurgent	13.4	5.76	nan	9.380025	nan	2
4	104	AV	police officer	nonbusting	yielding	nonurgent	7.799	5.66	nan	11.66008	nan	2
5	28	CV	none	nan	nonyielding	nonurgent	10.58	4.96	3.279998	9.380025	nan	2
6	1	AV	mother + child	nan	yielding	urgent	7.699	3.98	nan	10.94006	nan	2
7	13	CV	mother + child	nan	yielding	nonurgent	8.32	4.82	1.259999	nan	nan	2
8	19	CV	police officer	busting	yielding	urgent	9.02	2.92	6.759995	nan	busted	0
9	3	AV	police officer	nonbusting	yielding	urgent	10.7	4.56	nan	9.380025	nan	1
10	26	CV	police officer	nonbusting	nonyielding	nonurgent	10.88	4.82	nan	9.380025	nan	2
11	22	CV	police officer	nonbusting	nonyielding	urgent	10.48	4.42	nan	9.380025	nan	1
12	18	AV	police officer	nonbusting	yielding	nonurgent	10.86	4.94	nan	9.380025	nan	2
13	14	CV	crossing person	nan	yielding	nonurgent	8.4	12.04	1.859999	nan	nan	2
14	11	AV	police officer	nonbusting	yielding	nonurgent	10.8	5.06	nan	9.380025	nan	2
15	23	CV	none	nan	nonyielding	urgent	10.32	4.22	1.839999	9.380025	nan	1
16	12	AV	none	nan	yielding	nonurgent	7.699	5.06	nan	11.24007	nan	2
17	8	CV	none	nan	yielding	urgent	8.219	4.04	3.039998	nan	nan	2
18	6	CV	crossing person	nan	yielding	urgent	8.099	4.02	2.399998	nan	nan	2
19	29	CV	crossing person	nan	nonyielding	nonurgent	8.3	4.84	6.279995	nan	nan	2
20	17	AV	police officer	nonbusting	yielding	urgent	10.36	4.1	nan	9.380025	nan	1
21	20	CV	police officer	nonbusting	yielding	nonurgent	10.88	5.08	nan	9.380025	nan	2
22	10	AV	crossing person	nan	yielding	nonurgent	7.659	4.94	nan	nan	nan	2
23	5	CV	mother + child	nan	yielding	urgent	8.259	4.26	4.059997	nan	nan	2
24	4	AV	none	nan	yielding	urgent	7.479	4.44	nan	10.76006	nan	2
25	27	CV	police officer	nonbusting	nonyielding	nonurgent	10.76	5	nan	9.380025	nan	2
26	30	CV	mother + child	nan	nonyielding	nonurgent	10.58	4.98	3.199998	9.380025	nan	2
27	24	CV	crossing person	nan	nonyielding	urgent	8.239	4.24	2.339998	nan	nan	2
28	15	CV	police officer	nonbusting	yielding	nonurgent	10.56	5.02	nan	9.380025	nan	2
29	9	AV	mother + child	nan	yielding	nonurgent	7.559	4.76	nan	10.94006	nan	2
30	16	CV	none	nan	yielding	nonurgent	8.32	4.56	2.819998	nan	nan	2
31	7	CV	police officer	nonbusting	yielding	urgent	10.32	4.32	nan	9.380025	nan	1
32	2	AV	crossing person	nan	yielding	urgent	7.339	4.54	nan	nan	nan	2
33	21	CV	police officer	nonbusting	nonyielding	urgent	10.22	4.46	nan	9.380025	nan	1
34	25	CV	mother + child	nan	nonyielding	urgent	10.28	4.44	2.099999	9.380025	nan	1
													2
