# Supplementary material for: Deviant Behavior of Pedestrians: A Risk Gamble or Just Against Automated Vehicles? How About Social Control?
Source: Front Robot AI. 2022 Jul 8;9:885319. doi: 10.3389/frobt.2022.885319 (PMC9304697; doi:10.3389/frobt.2022.885319)
Supplement: Supplementary file 13 [file DataSheet1.CSV]

AV_urgent_mother	AV_urgent_person	AV_urgent_police	AV_urgent_none	AV_nonurgent_mother	AV_nonurgent_person	AV_nonurgent_police	AV_nonurgent_none	YCV_urgent_mother	YCV_urgent_person	YCV_urgent_police	YCV_urgent_none	YCV_nonurgent_mother	YCV_nonurgent_person	YCV_nonurgent_police	YCV_nonurgent_none	NYCV_urgent_mother	NYCV_urgent_person	NYCV_urgent_police	NYCV_urgent_none	NYCV_nonurgent_mother	NYCV_nonurgent_person	NYCV_nonurgent_police	NYCV_nonurgent_none
7.699	7.339	10.53	7.479	7.559	7.659	10.83	7.699	8.259	8.099	9.67	8.219	8.32	8.4	10.72	8.32	10.28	8.239	10.35	10.32	10.58	8.3	10.82	10.58
7.519	7.459	8.9095	7.579	7.679	7.479	10.83	7.659	7.999	8.179	10.32	8.259	8.52	8.119	9.81	8.42	10.3	7.859	10.25	10.28	10.42	8.48	10.89	10.92
7.479	9.64	7.649	7.379	7.499	7.359	7.369	7.879	8.5	8.54	9.5	8.219	8.5	8.42	10.42	8.52	10.76	8.139	10.26	10.52	9.52	8.92	10.83	10.12
7.539	7.499	7.489	7.419	7.419	7.419	7.599	10.52	8.54	8.34	8.59	8.56	8.64	8.58	11.2	8.6	10.32	8.44	10.35	10.44	11.2	8.6	10.71	10.88
10.36	7.579	10.4	7.699	10.58	8.6	10.43	10.36	10.2	8.9	10.39	10.34	10.46	8.88	10.4	10.52	10.38	8.64	10.42	10.18	10.24	8.92	10.52	10.4
7.599	7.499	10.18	7.619	7.939	8.94	10.89	11	7.699	7.979	9.1895	8.38	10.94	9.08	10.9	10.74	10.22	8.079	10.13	10.22	10.74	8.92	10.77	10.92
9.96	7.459	10.16	7.439	10.6	8.4	10.86	7.339	7.259	7.219	10.14	8.58	8.58	7.399	10.74	8.44	7.519	7.199	10.1	10.08	10.6	8.46	10.61	10.6
10.32	7.439	9.1695	10.18	10.66	8.32	9.0595	11.46	7.439	8.44	8.4595	7.299	8.64	8.44	8.55	8.46	10.22	7.239	8.7595	10.16	11	8.4	10.81	10.66
7.459	7.499	10.09	7.599	7.719	8.36	10.74	7.699	8.54	8.279	9.42	8.3	8.58	8.44	10.63	8.44	10.16	8.279	10.08	10.12	10.56	8.58	10.63	10.66
8.239	8.059	10.74	7.399	7.719	8.239	10.88	10.6	9.1	8.92	9.1	8.78	9.06	8.72	9.38	9	10.4	8.66	10.51	7.259	10.76	8.82	11.02	10.92
7.519	7.479	7.459	10.7	7.539	7.639	9.0195	7.519	8.32	8.119	7.499	7.439	7.599	8.52	7.659	7.999	10.24	7.939	8.9595	7.639	7.959	7.519	9.1595	10.42
7.359	7.219	8.6795	7.219	7.299	7.659	10.28	7.779	7.739	8.119	8.8795	8.32	10.28	8.36	10.28	8.38	10	8.159	10.02	10.04	10.36	8.059	10.35	10.36
10.12	8.239	10.4	10.54	10.54	10.44	10.3	10.46	10.74	8.34	8.3195	8.46	11.2	8.5	9.07	8.38	10.54	8.52	10.18	10.16	10.12	7.959	10.55	10.42
7.479	7.439	8.9695	7.479	7.659	7.859	7.929	7.719	8.219	7.959	10.16	8.179	10.62	8.079	9.2495	8.159	10.18	7.539	7.479	10.18	10.64	8.019	10.82	11.78
7.639	7.659	9.0495	7.739	10.78	9.06	9.4095	11.04	8.66	8.6	10.55	8.7	11.16	9.32	11.01	8.86	10.54	8.6	10.52	10.62	10.9	9.14	10.95	10.88
7.559	7.459	8.0095	7.619	7.559	7.439	9.61	7.399	7.239	8.219	7.8495	7.359	7.219	8.38	8.0095	7.259	7.259	7.299	8.6395	7.359	10.44	7.359	10.7	7.379
10.78	9.16	10.68	7.759	7.779	9.28	11.07	7.819	10.72	7.579	10.58	8.259	11.16	9.58	10.92	7.619	7.419	7.359	10.65	7.359	11.16	8.059	10.99	11.06
7.659	7.479	7.929	8.34	10.78	7.739	10.69	7.859	7.959	8.139	8.019	7.979	10.94	8.9	10.59	10.72	10.38	8.199	10.19	NA	10.52	8.72	10.86	11
7.479	7.519	10.09	7.339	7.519	8.56	10.44	10.3	10.24	7.539	10.07	7.819	10.32	8.52	10.46	7.859	10.14	8.32	10.19	10.12	10.38	9	10.42	10.34
7.739	7.539	7.519	7.619	7.759	7.479	10.56	7.739	8.3	8.059	9.5	8.56	8.4	8.46	10.45	8.46	10.28	8.259	10.29	10.22	10.54	8.279	10.61	10.44
7.499	7.499	10.23	7.419	7.499	7.439	10.63	10.72	8.159	8.119	10.25	8.159	8.78	8.54	10.75	8.54	10.18	8.279	10.26	7.419	10.44	8.58	9.0395	10.92
7.599	7.799	7.589	7.699	7.439	7.779	10.91	7.539	7.619	8.259	8.73	8.3	8.48	8.279	8.0395	8.239	10.76	8.179	11.09	7.459	10.5	8.42	11.03	10.72
10.3	8.079	10.22	10.26	10.64	8.34	7.559	10.78	8.3	NA	8.31	8.179	8.44	8.64	8.68	8.4	10.12	8.139	10.3	10.32	11.04	8.36	11.09	10.74
7.659	7.299	7.639	7.519	7.719	7.639	9.3495	7.459	8.52	8.019	8.3995	8.66	8.62	8.66	9.47	8.42	10.44	7.499	10.32	7.379	10.58	7.499	10.59	10.4
7.679	7.499	10.45	7.359	10.64	7.479	10.49	7.559	7.679	7.619	9.1095	7.619	7.519	9	10.58	10.52	7.659	7.699	10.45	7.599	10.7	9.16	10.58	10.56
NA	7.379	7.749	7.399	7.359	7.379	7.9995	7.439	7.279	7.879	8.1095	7.379	7.339	4.439	7.419	7.419	7.479	7.419	7.589	NA	7.359	7.439	7.449	7.439
7.579	7.539	9.2895	7.719	7.759	8.32	11.09	10.78	8.52	8.259	10.57	8.68	8.66	8.7	11.26	8.84	10.28	8.6	10.92	10.34	10.86	8.78	11.31	10.96
7.559	7.539	7.539	7.719	7.759	7.839	9.1495	7.579	7.399	7.519	7.409	7.459	8.58	8.259	10.57	10.88	7.579	7.499	10.49	7.479	10.88	8.44	10.58	7.759
7.459	7.599	7.609	7.499	7.659	7.799	10.3	8.219	7.599	7.679	10.74	7.599	7.559	7.579	7.999	7.539	7.739	8.079	8.9195	7.699	7.819	7.399	10.33	7.959
7.159	7.419	8.6895	7.359	7.339	7.479	10.68	7.419	7.279	7.219	8.059	7.319	8.199	8.32	9.51	8.199	7.439	7.279	10.29	7.459	10.4	8.119	10.7	10.6
7.579	7.899	10.28	10.56	10.42	8.019	10.81	10.6	10.18	8.159	8.74	8.46	8.78	8.42	9.85	8.68	10.06	8.239	10.19	10.18	10.46	8.279	10.4	10.28
10.6	7.759	8.169	8.099	8.259	7.919	9.3595	7.899	8.179	8.059	8.34	8.4	8.279	8.3	8.3895	8.38	10.26	8.059	10.29	10.32	10.72	8.279	10.86	10.68
7.459	7.559	8.7495	7.579	7.579	7.479	10.9	7.779	7.499	7.399	10.16	7.559	8.159	8.119	10.84	8.52	7.259	7.319	8.8595	7.399	7.839	7.259	10.64	10.6
7.439	7.579	7.599	7.779	7.779	8.98	10.98	7.599	10.54	8.46	10.61	8.74	10.58	8.44	9.81	10.58	10.56	8.46	10.55	10.48	10.62	8.96	9.1895	10.52
7.639	7.539	7.899	7.779	10.76	8.8	10.98	10.8	8.5	8.36	10.54	8.5	10.96	9.54	10.83	10.86	10.52	8.54	10.57	10.36	10.72	8.58	10.81	10.66
7.359	7.299	7.379	7.399	10.32	8.72	7.309	10.16	7.439	7.279	7.8895	8.059	10.22	8.42	10.47	8.42	10.34	8.159	10.3	7.359	10.18	8.66	10.24	10.4
