# Supplementary material for: Deviant Behavior of Pedestrians: A Risk Gamble or Just Against Automated Vehicles? How About Social Control?
Source: Front Robot AI. 2022 Jul 8;9:885319. doi: 10.3389/frobt.2022.885319 (PMC9304697; doi:10.3389/frobt.2022.885319)
Supplement: Supplementary file 14 [file DataSheet2.CSV]

id	submitdate	lastpage	startlanguage	seed	startdate	datestamp	ipaddr	refurl	SUNR	IPQ[G1]	IPQ[SP1]	IPQ[SP2]	IPQ[SP3]	IPQ[SP4]	IPQ[SP5]	IPQ[INV1]	IPQ[INV2]	IPQ[INV3]	IPQ[INV4]	IPQ[REAL1]	IPQ[REAL2]	IPQ[REAL3]	IPQ[REAL4]	a	b	c	c[other]	d	e	f	g	PRQF[A1]	PRQF[A2]	PRQF[A3]	PRQF[A4]	PRQF[A5]	PRQF[S1]	PRQF[S2]	PRQF[S3]	PRQF[E1]	PRQF[E2]	PRQF[AT1]	PRQF[T1]	PRQF[T2]	PRQF[T3]	PRQF[C1]	PRQF[C2]	PRQF[C3E3]	PRQF[I1]
4	2021-07-28 11:24:05	9	de	359003982	2021-07-28 10:56:35	2021-07-28 11:24:05	134.106.51.254	https://umfragen.uni-oldenburg.de/	4	7	7	5	7	7	7	7	7	1	7	1	6	2	4	24	Female	Graduate degree		Often (2-4 times a day)	45-60 min	Niedersachsen, Oldenburg	Urban: Places with an overall population density of at least 193 people per square km	4	3	3	3	3	3	6	5	3	3	5	2	2	3	4	4	3	5
5	2021-07-28 17:38:49	9	de	151201876	2021-07-28 17:14:17	2021-07-28 17:38:49	134.106.51.254		5	5	4	4	5	5	5	5	2	2	4	5	6	4	1	29	Male	Associates/Bachelor's Degree		Often (2-4 times a day)	45-60 min	Niedersachsen Oldenburg	Rural: Places with less than 193 people per square km	5	4	4	2	4	4	4	4	5	4	1	4	3	3	4	2	3	5
6	2021-07-30 11:54:31	9	de	326111466	2021-07-30 11:06:35	2021-07-30 11:54:31	134.106.51.254		5	6	5	3	5	7	6	5	5	4	5	3	6	4	2	26	Male	Graduate degree		Rarely (0-2 times a day)	15-30 min	Buenos Aires, Ciudad Autonoma de Buenos Aires - Argentina	Urban: Places with an overall population density of at least 193 people per square km	6	5	4	5	5	4	6	4	3	4	1	4	4	4	3	2	5	5
7	2021-08-03 11:58:35	9	en	739492515	2021-08-03 11:27:15	2021-08-03 11:58:35	134.106.51.254	https://umfragen.uni-oldenburg.de/	7	5	7	1	1	7	7	2	7	2	7	5	5	5	1	23	Female	Associates/Bachelor's Degree		Often (2-4 times a day)	30-45 min	Oldenburg, Lower Saxony	Urban: Places with an overall population density of at least 193 people per square km	7	7	3	7	5	3	7	3	5	3	1	4	3	5	7	7	5	7
8		8	de	217900601	2021-08-03 12:44:50	2021-08-03 13:06:00	134.106.51.254	https://umfragen.uni-oldenburg.de/	8	5	1	1	1	7	6	6	4	1	6	3	3	3	1	27	Male	High school graduate		Often (2-4 times a day)	30-45 min	Niedersachsen, Wildeshausen	Rural: Places with less than 193 people per square km	7	7	5	4	5	5	1	5	6	6	1	5	1	2	1	3	7	3
9	2021-08-05 16:01:45	9	de	139354620	2021-08-05 15:35:05	2021-08-05 16:01:45	134.106.51.254	https://umfragen.uni-oldenburg.de/	9	7	7	1	6	7	6	6	7	2	7	6	5	5	6	27	Male	Associates/Bachelor's Degree		Often (2-4 times a day)	45-60 min	Niedersachsen, Oldenburg	Urban: Places with an overall population density of at least 193 people per square km	6	7	7	6	6	5	4	4	6	5	1	7	1	2	1	1	6	5
10		1	de	548313274	2021-08-05 17:10:24	2021-08-05 17:10:33	134.106.51.254	https://umfragen.uni-oldenburg.de/	10																N/A
11	2021-08-05 17:36:39	9	de	1766865361	2021-08-05 17:14:19	2021-08-05 17:36:39	134.106.51.254	https://umfragen.uni-oldenburg.de/	10	7	4	2	7	2	6	5	3	5	7	6	1	2	4	22	Female	High school graduate		Frequently (4+ times a day)	60 min and above	Niedersachsen, Oldenburg	Rural: Places with less than 193 people per square km	4	5	4	5	4	4	3	4	3	4	1	4	2	5	3	2	5	3
12	2021-08-05 18:12:38	9	de	1763391443	2021-08-05 17:48:12	2021-08-05 18:12:38	92.201.91.141		8	4	1	2	1	5	6	6	5	1	3	5	3	3	1	27	Male	High school graduate		Often (2-4 times a day)	15-30 min	Niedersachsen und Wildeshausen	Urban: Places with an overall population density of at least 193 people per square km	6	6	6	1	5	6	5	4	7	5	1	4	1	1	1	6	5	4
13	2021-08-06 15:45:27	9	de	2024580950	2021-08-06 15:37:05	2021-08-06 15:45:27	77.181.163.70	https://umfragen.uni-oldenburg.de/	1	5	3	2	3	2	7	4	3	2	4	1	1	5	5	50	Male	Other	Hauptschule	Never	60 min and above	Bremen München	Urban: Places with an overall population density of at least 193 people per square km	3	3	6	2	1	4	3	3	3	3	7	4	4	4	3	6	4	2
14	2021-08-10 16:25:10	9	de	471420302	2021-08-10 15:59:55	2021-08-10 16:25:10	134.106.51.254	https://umfragen.uni-oldenburg.de/	11	6	3	4	6	6	6	5	5	5	6	4	5	4	3	29	Female	Some college		Often (2-4 times a day)	45-60 min	Niedersachsen, Oldenburg	Urban: Places with an overall population density of at least 193 people per square km	3	4	2	2	1	2	5	3	1	5	1	2	4	1	4	3	4	4
15	2021-08-11 11:02:09	9	de	794567053	2021-08-11 10:19:29	2021-08-11 11:02:09	134.106.51.254	https://umfragen.uni-oldenburg.de/	12	6	4	2	7	7	6	4	3	2	6	3	4	3	2	27	Male	Graduate degree		Rarely (0-2 times a day)	15-30 min	Bremen, Germany	Urban: Places with an overall population density of at least 193 people per square km	3	4	3	4	2	2	6	3	2	4	1	3	2	1	4	4	3	5
16		1	de	703108267	2021-08-25 09:39:24	2021-08-25 09:39:33	2a02:8109:113f:b878:b5b5:bcc2:b8e8:f5ef	https://umfragen.uni-oldenburg.de/index.php	22221																N/A
17	2021-09-16 16:08:35	9	de	1797462276	2021-09-16 15:43:27	2021-09-16 16:08:35	134.106.51.254		13	6	7	2	1	7	7	2	7	1	7	4	3	4	1	20	Female	High school graduate		Rarely (0-2 times a day)	0-15 min	Niedersachsen Oldenburg	Urban: Places with an overall population density of at least 193 people per square km	7	7	2	3	2	2	2	7	6	7	1	5	2	5	1	5	7	4
18	2021-09-20 13:10:33	9	de	147081170	2021-09-20 12:52:38	2021-09-20 13:10:33	134.106.51.254	https://umfragen.uni-oldenburg.de/	14	7	6	1	7	6	6	6	6	5	7	3	3	4	1	19	Female	High school graduate		Frequently (4+ times a day)	60 min and above	Niedersachsen, Wardenburg	Rural: Places with less than 193 people per square km	6	4	5	5	6	5	4	6	6	6	1	7	2	3	2	2	5	7
19	2021-09-20 14:56:45	9	de	665208584	2021-09-20 14:26:55	2021-09-20 14:56:45	134.106.51.254	https://umfragen.uni-oldenburg.de/	15	4	7	3	4	4	5	3	1	6	6	5	4	2	3	20	Female	High school graduate		Rarely (0-2 times a day)	30-45 min	Niedersachsen, Oldenburg	Rural: Places with less than 193 people per square km	6	6	6	5	4	4	3	4	6	5	1	7	2	5	3	6	6	5
20	2021-09-20 15:53:44	9	de	1858369696	2021-09-20 15:35:28	2021-09-20 15:53:44	134.106.51.254	https://umfragen.uni-oldenburg.de/	16	5	7	1	7	6	6	6	3	1	6	4	5	4	2	20	Male	High school graduate		Often (2-4 times a day)	30-45 min	Niedersachsen, Hatten	Rural: Places with less than 193 people per square km	7	7	7	4	2	4	7	2	1	7	1	6	1	2	3	7	6	6
21	2021-09-22 16:26:45	9	de	1075636593	2021-09-22 15:57:01	2021-09-22 16:26:45	134.106.51.254	https://umfragen.uni-oldenburg.de/	17	7	7	1	7	7	7	5	5	3	6	3	5	5	5	26	Male	High school graduate		Frequently (4+ times a day)	60 min and above	Niedersachsen Oldenburg	Rural: Places with less than 193 people per square km	4	7	2	4	3	1	7	2	7	6	1	1	7	1	4	4	6	5
22	2021-09-22 17:38:40	9	de	159099285	2021-09-22 17:18:03	2021-09-22 17:38:40	134.106.51.254	https://umfragen.uni-oldenburg.de/	18	3	6	4	4	5	5	3	2	5	4	6	3	2	2	18	Male	High school graduate		Frequently (4+ times a day)	60 min and above	Niedersachsen, Hude	Rural: Places with less than 193 people per square km	7	7	6	7	7	3	6	3	6	6	1	7	3	6	3	3	6	6
23	2021-09-23 12:00:24	9	de	1578993906	2021-09-23 11:38:15	2021-09-23 12:00:24	134.106.51.254	https://umfragen.uni-oldenburg.de/	19	4	3	3	6	4	3	3	6	2	6	2	4	2	1	30	Male	Some high school		Frequently (4+ times a day)	60 min and above	Niedersachsen Oldenburg	Rural: Places with less than 193 people per square km	7	4	5	1	5	4	2	4	6	5	1	2	7	1	2	2	6	3
24	2021-09-23 13:29:30	9	de	236300761	2021-09-23 13:10:11	2021-09-23 13:29:30	134.106.51.254	https://umfragen.uni-oldenburg.de/	20	4	5	2	5	5	5	2	3	3	2	4	4	3	2	19	Male	High school graduate		Often (2-4 times a day)	45-60 min	Niedersachsen, Wardenburg	Rural: Places with less than 193 people per square km	4	5	3	5	4	4	3	2	3	7	1	3	5	2	4	4	4	3
25	2021-09-23 15:31:51	9	de	124119932	2021-09-23 15:01:11	2021-09-23 15:31:51	134.106.51.254	https://umfragen.uni-oldenburg.de/	21	7	6	3	1	7	6	5	6	2	7	4	5	3	1	23	Female	High school graduate		Often (2-4 times a day)	45-60 min	Poland, Lodz	Urban: Places with an overall population density of at least 193 people per square km	5	4	5	6	3	4	4	5	6	7	1	5	6	6	2	2	6	6
26	2021-09-23 16:43:48	9	de	1225191176	2021-09-23 16:17:28	2021-09-23 16:43:48	134.106.51.254	https://umfragen.uni-oldenburg.de/	22	4	2	1	6	6	2	4	6	3	5	2	5	4	1	23	Male	Graduate degree		Often (2-4 times a day)	60 min and above	Oldenburg	Urban: Places with an overall population density of at least 193 people per square km	6	5	6	1	5	6	2	4	2	5	1	6	6	1	4	2	6	6
27	2021-09-23 18:36:47	9	de	1611737377	2021-09-23 18:07:29	2021-09-23 18:36:47	134.106.51.254	https://umfragen.uni-oldenburg.de/	23	6	5	3	7	7	6	6	7	4	6	4	6	4	3	37	Female	Some high school		Often (2-4 times a day)	60 min and above	Niedersachsen, Oldenburg	Urban: Places with an overall population density of at least 193 people per square km	6	6	5	1	5	2	1	2	3	6	1	5	2	1	4	4	6	6
28	2021-09-24 12:00:26	9	de	692670286	2021-09-24 11:34:18	2021-09-24 12:00:26	134.106.51.254	https://umfragen.uni-oldenburg.de/	24	6	6	3	2	6	7	5	2	4	6	3	5	1	2	32	Female	Graduate degree		Rarely (0-2 times a day)	15-30 min	Oldenburg	Urban: Places with an overall population density of at least 193 people per square km	7	6	5	6	6	3	5	2	4	4	1	5	5	5	2	2	5	4
29	2021-09-24 12:57:34	9	de	1156234978	2021-09-24 12:36:34	2021-09-24 12:57:34	134.106.51.254	https://umfragen.uni-oldenburg.de/	25	6	1	1	5	5	6	2	1	7	4	4	4	2	1	24	Female	Some college		Often (2-4 times a day)	60 min and above	Niedersachsen Oldenburg	Urban: Places with an overall population density of at least 193 people per square km	6	5	5	1	4	2	4	4	3	5	1	4	5	1	3	5	5	4
30	2021-09-24 15:45:48	9	de	512705936	2021-09-24 14:33:18	2021-09-24 15:45:48	134.106.51.254	https://umfragen.uni-oldenburg.de/	25	5	5	2	5	2	3	6	6	5	1	4	6	2	3	28	Female	Graduate degree		Often (2-4 times a day)	30-45 min	Oldenburg	Urban: Places with an overall population density of at least 193 people per square km	6	2	3	6	5	2	2	5	7	2	2	2	2	7	7	7	3	6
31	2021-09-24 16:08:49	9	de	1201767117	2021-09-24 15:42:42	2021-09-24 16:08:49	134.106.51.254	https://umfragen.uni-oldenburg.de/	27	7	7	1	7	7	7	5	5	3	6	2	5	3	6	19	Female	High school graduate		Often (2-4 times a day)	15-30 min	Niedersachsen, Wardenburg	Urban: Places with an overall population density of at least 193 people per square km	5	5	5	2	3	2	6	4	6	6	1	5	6	3	4	4	5	2
32	2021-09-28 15:47:11	9	de	730126006	2021-09-28 15:16:00	2021-09-28 15:47:11	134.106.51.254		28	6	5	3	2	4	5	4	3	3	6	3	4	4	5	20	Female	High school graduate		Often (2-4 times a day)	30-45 min	Niedersachsen, Wardenburg	Urban: Places with an overall population density of at least 193 people per square km	5	5	5	3	5	5	3	4	5	5	1	5	2	3	3	6	4	5
33	2021-10-04 15:54:22	9	de	164451835	2021-10-04 15:30:07	2021-10-04 15:54:22	134.106.51.254		29	6	5	2	3	5	6	2	6	5	3	3	3	4	2	33	Female	Graduate degree		Often (2-4 times a day)	30-45 min	Oldenburg	Urban: Places with an overall population density of at least 193 people per square km	4	4	3	2	4	4	5	4	4	4	1	4	3	1	4	4	4	4
34	2021-10-04 17:24:27	9	de	1610754575	2021-10-04 16:55:51	2021-10-04 17:24:27	134.106.51.254		30	3	5	2	5	3	5	3	1	6	5	5	4	2	1	31	Male	Associates/Bachelor's Degree		Rarely (0-2 times a day)	15-30 min	Niedersachsen, Oldenburg	Urban: Places with an overall population density of at least 193 people per square km	7	7	6	4	6	1	5	5	5	6	1	6	4	2	5	5	6	3
35	2021-10-05 11:05:44	9	de	260366385	2021-10-05 10:33:27	2021-10-05 11:05:44	134.106.51.254		31	6	6	2	6	7	7	6	6	2	7	5	4	3	2	20	Female	High school graduate		Often (2-4 times a day)	15-30 min	Niedersachsen, Oldenburg	Urban: Places with an overall population density of at least 193 people per square km	4	5	4	2	4	4	4	5	4	3	1	4	5	5	5	4	5	5
36	2021-10-05 16:43:48	9	en	1614544483	2021-10-05 16:11:08	2021-10-05 16:43:48	134.106.51.254	https://umfragen.uni-oldenburg.de/index.php?r=survey/index&sid=566813	32	7	7	1	5	4	7	5	5	3	5	7	5	7	1	37	Male	Graduate degree		Frequently (4+ times a day)	15-30 min	Oldenburg	Urban: Places with an overall population density of at least 193 people per square km	7	7	4	6	3	1	1	5	6	7	1	3	7	6	7	7	7	7
37	2021-10-05 18:00:49	9	de	2068734558	2021-10-05 17:22:03	2021-10-05 18:00:49	134.106.51.254		33	4	4	3	5	6	6	4	2	5	6	4	4	2	3	18	Female	High school graduate		Often (2-4 times a day)	15-30 min	Niedersachsen, Oldenburg	Rural: Places with less than 193 people per square km	4	3	3	6	2	4	3	2	3	4	1	5	2	6	1	2	6	6
38	2021-10-07 12:18:12	9	de	910456630	2021-10-07 11:50:50	2021-10-07 12:18:12	134.106.51.254		34	6	6	3	5	1	6	6	5	2	5	4	4	3	1	32	Female	Graduate degree		Rarely (0-2 times a day)	30-45 min	Niedersachsen, Oldenburg	Urban: Places with an overall population density of at least 193 people per square km	7	6	2	2	3	1	7	4	3	2	1	4	1	1	1	1	6	7
39	2021-10-07 13:40:29	9	de	1727029265	2021-10-07 13:23:47	2021-10-07 13:40:29	134.106.51.254		35	4	3	4	4	6	5	5	5	4	5	5	4	4	2	25	Male	Some college		Frequently (4+ times a day)	45-60 min	Niedersachsen, Oldenburg	Rural: Places with less than 193 people per square km	2	4	3	3	4	2	6	3	3	5	1	3	3	2	3	4	4	5
40	2021-10-07 16:49:54	9	de	520165797	2021-10-07 16:16:01	2021-10-07 16:49:54	134.106.51.254		36	6	6	3	6	7	7	5	7	6	6	5	6	5	4	26	Female	Graduate degree		Often (2-4 times a day)	0-15 min	Oldenburg, lower saxony	Urban: Places with an overall population density of at least 193 people per square km	5	5	5	5	5	2	6	5	6	5	1	5	3	1	3	6	5	7
[truncated: 138 more columns]
