# Supplementary material for: Deviant Behavior of Pedestrians: A Risk Gamble or Just Against Automated Vehicles? How About Social Control?
Source: Front Robot AI. 2022 Jul 8;9:885319. doi: 10.3389/frobt.2022.885319 (PMC9304697; doi:10.3389/frobt.2022.885319)
Supplement: Supplementary file 15 [file DataSheet10.CSV]

Scenario Nr.	Scenario ID	Vehicle type	NPC type	Busting	Yielding	Urgency type	Crossing Onset	Crossing Duration	Button press onset	Last car passed	Failure cause	earned points	Lottery Result
0	100	CV	none	nan	yielding	nonurgent	3.519	0.239	nan	nan	dead	0
1	101	CV	none	nan	yielding	nonurgent	90.556	7.998	8.840013	9.380025	nan	1
2	102	CV	none	nan	nonyielding	nonurgent	11.72	6.62	1.02	9.380025	nan	2
3	103	AV	police officer	nonbusting	yielding	nonurgent	10.92	6.3	nan	9.380025	nan	2
4	104	AV	police officer	nonbusting	yielding	nonurgent	7.919	6.5	nan	12.14009	nan	2
5	5	CV	mother + child	nan	yielding	urgent	7.699	3.34	1.639999	10.66005	nan	2
6	28	CV	none	nan	nonyielding	nonurgent	10.92	4.66	6.559995	9.420026	nan	2
7	9	AV	mother + child	nan	yielding	nonurgent	7.939	4.76	nan	11.38007	nan	2
8	4	AV	none	nan	yielding	urgent	7.619	3.02	nan	10.64005	nan	2
9	15	CV	police officer	nonbusting	yielding	nonurgent	10.9	5.02	nan	9.380025	nan	2
10	27	CV	police officer	nonbusting	nonyielding	nonurgent	10.72	4.92	nan	9.380025	nan	2
11	19	CV	police officer	busting	yielding	urgent	8.099	1.76	6.439995	nan	busted	0
12	18	AV	police officer	nonbusting	yielding	nonurgent	11.02	5.1	nan	9.380025	nan	2
13	26	CV	police officer	nonbusting	nonyielding	nonurgent	10.82	4.68	nan	9.380025	nan	2
14	13	CV	mother + child	nan	yielding	nonurgent	10.94	4.64	nan	9.380025	nan	2
15	2	AV	crossing person	nan	yielding	urgent	7.499	2.84	nan	nan	nan	2
16	6	CV	crossing person	nan	yielding	urgent	7.979	2.68	6.319995	nan	nan	2
17	25	CV	mother + child	nan	nonyielding	urgent	10.22	2.6	nan	9.380025	nan	2
18	12	AV	none	nan	yielding	nonurgent	11	5.1	nan	9.380025	nan	2
19	29	CV	crossing person	nan	nonyielding	nonurgent	8.92	3.7	nan	nan	nan	2
20	3	AV	police officer	nonbusting	yielding	urgent	10.18	2.6	nan	9.380025	nan	2
21	1	AV	mother + child	nan	yielding	urgent	7.599	3.36	nan	10.42005	nan	2
22	17	AV	police officer	nonbusting	yielding	urgent	10.18	2.96	nan	9.380025	nan	1
23	23	CV	none	nan	nonyielding	urgent	10.22	2.48	6.659995	9.420026	nan	2
24	30	CV	mother + child	nan	nonyielding	nonurgent	10.74	4.98	nan	9.380025	nan	2
25	22	CV	police officer	nonbusting	nonyielding	urgent	10.24	2.68	nan	9.380025	nan	1
26	14	CV	crossing person	nan	yielding	nonurgent	9.08	4.38	nan	13.40012	nan	2
27	21	CV	police officer	nonbusting	nonyielding	urgent	10.02	2.58	nan	9.380025	nan	2
28	16	CV	none	nan	yielding	nonurgent	10.74	4.9	nan	9.380025	nan	2
29	24	CV	crossing person	nan	nonyielding	urgent	8.079	2.9	6.659995	nan	nan	2
30	11	AV	police officer	nonbusting	yielding	nonurgent	10.76	4.94	nan	9.380025	nan	2
31	7	CV	police officer	nonbusting	yielding	urgent	10.28	2.76	nan	9.380025	nan	1
32	10	AV	crossing person	nan	yielding	nonurgent	8.94	4.44	nan	13.34012	nan	2
33	20	CV	police officer	nonbusting	yielding	nonurgent	10.9	4.82	nan	9.380025	nan	2
34	8	CV	none	nan	yielding	urgent	8.38	2.84	6.459995	10.16004	nan	2
													2
